# Supplementary material for: Genetic Algorithm Workflow for Parameterization of a Water Model Using the Vashishta Force Field
Source: J Phys Chem B. 2025 Jan 21;129(4):1331–42. doi: 10.1021/acs.jpcb.4c06389 (PMC11789154; doi:10.1021/acs.jpcb.4c06389)
Supplement: Supplementary file 1 — jp4c06389_si_001.txt [file jp4c06389_si_001.txt]

# These entries are in LAMMPS "metal" units:
#   H = eV*Angstroms^eta; Zi, Zj = |e| (e = electronic charge);
#   r1s, r4s, rc, r0, xi = Angstroms;
#   D = eV*Angstroms^4; W = eV*Angstroms^6; B = eV;
#   other quantities are unitless
#
# element1  element2  element3
#           H, eta, Zi, Zj, r1s, D, r4s
#           W, rc, B, xi, r0, C, cos(theta)

H    H    H            0.0   7.391415   0.471558   0.471558   4.477392        0.0   1.948928
                       0.0        5.5        0.0        0.0        0.0        0.0        0.0

O    O    O     1232.69421   7.617388  -0.943117  -0.943117   4.480647  91.090399   1.965379
                 10.599231        5.5        0.0        0.0        0.0        0.0        0.0

O    H    H       0.450836  13.237354  -0.943117   0.471558   4.477392   1.428122   1.661659
                  0.229314        5.5 259.861109   0.503514   1.232741        0.0  -0.176186

H    O    O       0.450836  13.237354   0.471558  -0.943117   4.477392   1.428122   1.661659
                  0.229314        5.5        0.0        0.0        0.0        0.0        0.0

H    O    H            0.0        0.0        0.0        0.0        0.0        0.0        0.0
                       0.0        0.0        0.0        0.0        0.0        0.0        0.0

H    H    O            0.0        0.0        0.0        0.0        0.0        0.0        0.0
                       0.0        0.0        0.0        0.0        0.0        0.0        0.0

O    H    O            0.0        0.0        0.0        0.0        0.0        0.0        0.0
                       0.0        0.0        0.0        0.0        0.0        0.0        0.0

O    O    H            0.0        0.0        0.0        0.0        0.0        0.0        0.0
                       0.0        0.0        0.0        0.0        0.0        0.0        0.0
